# Supplementary material for: Fitzpatrick Skin Phototype Is Independently Associated with Differential Short-Term Cutaneous Reactivity Following Standardized Topical Provocation in Humans
Source: Life (Basel). 2026 Feb 22;16(2):364. doi: 10.3390/life16020364 (PMC12941670; doi:10.3390/life16020364)
Supplement: Supplementary file 1 [file life-16-00364-s001.zip]

Archive with 1 entries (1 files):
- life-4156128-supplementary.pdf
